# Supplementary material for: The Genomic and Transcriptomic Analyses of Floccularia luteovirens, a Rare Edible Fungus in the Qinghai–Tibet Plateau, Provide Insights into the Taxonomy Placement and Fruiting Body Formation
Source: J Fungi (Basel). 2021 Oct 20;7(11):887. doi: 10.3390/jof7110887 (PMC8618933; doi:10.3390/jof7110887)
Supplement: Supplementary file 1 [file jof-07-00887-s001.zip]

Archive with 1 entries (1 files):
- jof-1403817-supplementary.pdf
